# Supplementary material for: Carbon stocks and changes of dead organic matter in China's forests
Source: Nat Commun. 2017 Jul 28;8:151. doi: 10.1038/s41467-017-00207-1 (PMC5532249; doi:10.1038/s41467-017-00207-1)
Supplement: Supplementary file 2 — Supplementary Data 1 [file 41467_2017_207_MOESM2_ESM.xlsx]

## Sheet: Site information and data
Supplementary Data 1. Locations, forest type, stand age, dominant tree species, aboveground biomass carbon (AGB, Mg C ha-1), soil and each dead organic matter component for all sampling sites. The AGB carbon density was an average of that of 3 plots for each site.
Site		Location					Forest		Age (yr)	Dominant species	Carbon density
Num.	Name	Region	Province	Lat. (oN)	Long. (oE)	Alt. (m)	Origin	Type			AGB	Soil	FWD	Log	Snag	CWD	Litter
1	Mohe City	Northeast	Heilongjiang	52.8182	123.235	586	Primary	Conifer	91	Larix gmelinii	76.5±11.9	90.5±22.8	0.13±0.02	1.56±1.98	0.14±0.13	1.70±2.10	5.44±1.17
2	Huzhong	Northeast	Heilongjiang	51.7811	123.018	800	Primary	Conifer	100	Larix gmelinii	48.6±13.0	54.8±13.9	0.08±0.03	1.02±0.41	0.27±0.10	1.30±0.43	4.40±0.03
3	Wuying1	Northeast	Heilongjiang	48.1214	129.188	380	Primary	Mixed	191	Pinus koraiensis, Tilia amurensis	125.8±31.4	89.1±23.5	0.18±0.04	3.75±0.48	1.92±0.34	5.67±0.79	5.29±0.98
4	Wuying2	Northeast	Heilongjiang	48.1047	129.245	288	Plantation	Conifer	45	Larix gmelinii	64.9±16.7	73.3±8.6	0.08±0.01	1.33±0.15	1.34±0.49	2.66±0.34	4.73±0.53
5	Wuying3	Northeast	Heilongjiang	48.0808	129.261	368	Plantation	Conifer	36	Larix gmelinii	47.4±2.6	57.1±21.4	0.07±0.02	0.96±0.09	1.23±1.09	2.20±1.01	4.88±0.42
6	Wuying4	Northeast	Heilongjiang	48.0298	129.261	370	Plantation	Conifer	15	Larix gmelinii	13.0±3.3	70.9±18.5	0.06±0.05	0.25±0.04	0.33±0.12	0.59±0.11	5.34±0.33
7	Wuying5	Northeast	Heilongjiang	48.0284	129.259	408	Plantation	Conifer	52	Pinus koraiensis	69.7±6.1	62.2±19.5	0.11±0.02	1.07±0.19	1.67±0.33	2.75±0.31	4.70±0.31
8	Jianxing County	Northeast	Heilongjiang	47.6709	128.071	357	Secondary	Deciduous	48	Betula platyphylla, Tilia amurensis	30.5±1.4	61.4±12.3	0.11±0.03	0.70±0.22	1.21±0.70	1.91±0.91	4.48±0.17
9	Liangshui	Northeast	Heilongjiang	47.1806	128.889	410	Primary	Mixed	300	Pinus koraiensis, Tilia amurensis	115.1±35.0	117.3±33.7	0.15±0.02	1.98±0.44	2.71±0.22	4.69±0.25	4.04±0.41
10	Qingan County	Northeast	Heilongjiang	46.8454	127.461	185	Plantation	Deciduous	15	Populus cathayana	34.1±1.8	58.5±4.7	0.09±0.01	0.94±0.27	0.51±0.14	1.44±0.15	4.51±0.32
11	Mt. Qing	Northeast	Heilongjiang	46.4994	131.182	275	Primary	Mixed	59	Larix gmelinii, Betula dahurica	57.6±3.5	68.6±15.8	0.08±0.01	1.38±1.16	1.02±1.31	2.41±0.78	5.11±1.40
12	Sikuanshi1	Northeast	Heilongjiang	46.4874	129.501	141	Plantation	Mixed	26	Larix gmelinii, Tilia mandshurica	36.7±1.1	68.2±22.0	0.05±0.04	0.61±0.78	0.50±0.31	1.11±1.08	6.83±0.90
13	Sikuanshi2	Northeast	Heilongjiang	46.4802	129.507	155	Plantation	Deciduous	22	Populus girinensis	55.7±8.7	87.0±3.7	0.10±0.03	0.81±0.13	0.47±0.22	1.28±0.34	2.83±0.62
14	Mt. Qing	Northeast	Heilongjiang	46.4712	131.109	254	Primary	Deciduous	85	Betula platyphylla, Tilia amurensis	64.7±17.5	97.6±30.7	0.06±0.01	1.47±1.73	1.12±0.41	2.59±1.50	3.31±0.74
15	Zhaozhou County	Northeast	Heilongjiang	45.9232	125.517	195	Plantation	Deciduous	33	Populus cathayana	45.8±3.3	66.0±14.7	0.08±0.03	0.68±0.11	1.61±1.07	2.29±0.98	2.73±0.23
16	Bing County1	Northeast	Heilongjiang	45.703	127.505	230	Plantation	Mixed	27	Larix gmelinii, Populus girinensis	46.2±12.9	73.7±19.6	0.05±0.01	0.63±0.07	0.68±0.90	1.31±0.88	3.66±0.59
17	Bing County2	Northeast	Heilongjiang	45.5828	127.502	290	Secondary	Deciduous	31	Tilia mandshurica, Acer mono	32.0±2.5	104.6±17.6	0.09±0.03	0.59±0.30	1.12±0.87	1.71±0.97	1.88±0.10
18	Mt. Maoer	Northeast	Heilongjiang	45.3794	127.605	351	Secondary	Deciduous	54	Fraxinus mandschurica, Acer mono	59.3±19.7	126.7±1.6	0.15±0.04	1.53±0.54	0.97±0.22	2.50±0.42	4.07±0.87
19	Linkou County1	Northeast	Heilongjiang	45.1752	130.288	377	Plantation	Conifer	40	Pinus sylvestris	62.2±3.6	64.2±4.7	0.06±0.01	0.82±0.14	0.93±0.96	1.75±0.90	4.54±0.69
20	Linkou County2	Northeast	Heilongjiang	44.779	130.046	382	Secondary	Mixed	41	Tilia amurensis, Pinus sylvestris	50.4±10.8	56.6±7.8	0.11±0.05	1.13±0.44	0.88±0.92	2.01±0.56	4.83±0.51
21	Mt. Foshou	Northeast	Heilongjiang	44.776	129.239	628	Secondary	Mixed	63	Abies nephrolepis, Acer mono	60.8±9.6	54.4±12.5	0.09±0.04	2.14±2.00	1.46±0.55	3.60±2.16	3.54±0.74
22	Hailin	Northeast	Heilongjiang	44.6543	129.391	390	Plantation	Conifer	40	Pinus koraiensis	66.3±16.8	51.2±3.2	0.05±0.01	1.08±0.48	0.63±0.27	1.71±0.22	3.75±1.55
23	Yushu	Northeast	Jilin	44.8064	126.802	196	Plantation	Conifer	37	Pinus sylvestris	63.6±4.5	82.0±39.0	0.05±0.01	1.11±0.13	0.60±0.22	1.71±0.28	4.57±0.41
24	Changling County	Northeast	Jilin	44.2759	123.92	195	Plantation	Deciduous	17	Populus cathayana	27.5±1.5	79.3±16.2	0.05±0.01	0.52±0.27	0.70±0.35	1.22±0.09	3.39±0.09
25	Tiangang Town	Northeast	Jilin	43.8753	126.924	308	Plantation	Conifer	32	Larix olgensis	33.8±6.3	47.1±13.5	0.07±0.02	0.79±0.20	0.69±0.63	1.48±0.71	4.16±0.24
26	Mt. Xinkai	Northeast	Jilin	43.3627	127.983	629	Plantation	Conifer	41	Larix olgensis	39.5±5.2	91.3±12.1	0.08±0.01	0.83±0.21	0.57±0.48	1.40±0.67	4.42±0.14
27	Zamutai	Northeast	Jilin	43.2015	128.081	548	Secondary	Mixed	40	Pinus koraiensis, Quercus mongolica	53.6±11.4	62.5±20.1	0.08±0.03	1.47±0.50	0.86±0.69	2.33±0.74	4.44±0.29
28	Mt. Chaoyang	Northeast	Jilin	43.0537	125.759	387	Secondary	Deciduous	57	Quercus mongolica, Betula platyphylla	29.7±5.6	58.3±9.2	0.07±0.01	0.91±0.13	1.22±0.34	2.13±0.31	4.03±0.26
29	Songjiang centre	Northeast	Jilin	42.8146	127.909	605	Primary	Deciduous	95	Quercus mongolica, Tilia mandshurica	123.0±25.0	77.6±18.2	0.20±0.04	2.15±0.17	2.00±0.96	4.15±0.83	4.88±0.38
30	Huinan County	Northeast	Jilin	42.6454	126.202	358	Secondary	Mixed	50	Pinus sylvestris, Quercus mongolica	46.0±9.6	58.0±17.3	0.18±0.06	1.19±0.32	0.72±0.28	1.92±0.33	5.76±0.87
31	Fumin Town	Northeast	Jilin	42.4664	126.478	453	Plantation	Deciduous	39	Fraxinus mandschurica	34.7±9.2	52.7±13.9	0.06±0.02	0.78±0.09	1.04±0.41	1.82±0.36	3.25±0.27
32	Mt. Changbai1	Northeast	Jilin	42.4053	128.477	509	Primary	Mixed	200	Pinus koraiensis, Tilia mandshurica	70.7±26.6	76.0±22.6	0.12±0.02	1.01±0.28	1.30±0.25	2.31±0.45	3.34±0.17
34	Mt. Changbai2	Northeast	Jilin	42.1611	128.151	1205	Primary	Conifer	200	Picea koyamai, Abies nephrolepis	41.6±10.6	66.7±2.8	0.11±0.03	1.17±0.11	1.06±0.51	2.24±0.55	4.33±0.68
35	Mt. Changbai3	Northeast	Jilin	42.0567	128.057	1694	Primary	Deciduous	120	Betula ermanii	92.7±26.1	65.4±22.6	0.14±0.01	1.85±0.50	1.72±0.45	3.56±0.88	3.14±0.45
33	Songjianghe Town	Northeast	Jilin	42.2029	127.513	759	Secondary	Mixed	58	Pinus koraiensis, Quercus mongolica	43.3±8.0	70.1±24.7	0.18±0.04	0.57±0.15	0.37±0.07	0.93±0.21	3.30±0.45
36	Fusong County	Northeast	Jilin	41.9147	127.626	840	Primary	Deciduous	128	Alnus japonica, Betula platyphylla	126.6±25.3	73.4±9.9	0.16±0.03	2.51±0.33	2.42±1.40	4.93±1.66	4.33±0.56
37	Kuandian County	Northeast	Liaoning	43.6049	124.803	197	Plantation	Conifer	29	Larix olgensis	20.3±1.8	49.8±18.7	0.05±0.01	0.45±0.08	0.93±0.71	1.38±0.77	4.78±0.22
38	Baoli Town	Northeast	Liaoning	42.8646	123.805	128	Plantation	Deciduous	34	Robinia pseudoacacia	34.7±6.8	47.3±19.3	0.13±0.04	0.40±0.06	0.64±0.28	1.04±0.33	2.91±0.20
39	Faku County	Northeast	Liaoning	42.5384	123.422	123	Plantation	Conifer	40	Pinus tabuliformis	19.4±2.5	78.6±12.3	0.09±0.02	0.26±0.15	0.72±0.49	0.99±0.62	3.80±0.35
40	Qingyuan County	Northeast	Liaoning	42.1866	125.045	357	Plantation	Conifer	16	Larix olgensis	22.3±4.7	90.3±4.0	0.07±0.04	0.54±0.23	0.21±0.04	0.75±0.25	4.24±0.39
41	Liuhe County	Northeast	Liaoning	41.8743	122.777	30	Plantation	Deciduous	28	Populus cathayana	37.1±6.7	62.8±17.1	0.10±0.03	0.39±0.11	0.88±0.13	1.27±0.23	2.85±0.22
42	Sankuaishi	Northeast	Liaoning	41.6692	124.355	753	Secondary	Deciduous	80	Quercus mongolica, Betula costata	49.2±9.1	61.5±7.7	0.11±0.01	1.58±0.25	0.90±0.37	2.47±0.26	4.95±0.63
43	Huanren County1	Northeast	Liaoning	41.274	125.407	405	Plantation	Conifer	8	Larix olgensis	4.8±0.2	48.0±9.0	0.04±0.01	0.00±0.00	0.00±0.00	0.00±0.00	3.00±0.19
44	Huanren County2	Northeast	Liaoning	41.2732	125.407	434	Secondary	Conifer	43	Pinus sylvestris, Larix olgensis	59.3±0.4	43.3±1.9	0.10±0.01	1.48±0.48	1.10±0.33	2.59±0.79	4.74±0.57
45	Xiuyan County	Northeast	Liaoning	40.2396	123.274	108	Plantation	Deciduous	24	Robinia pseudoacacia	31.6±3.2	30.4±4.9	0.08±0.04	0.54±0.03	0.35±0.11	0.89±0.12	2.69±0.22
46	Dandong	Northeast	Liaoning	40.1464	124.33	122	Secondary	Mixed	71	Larix olgensis, Quercus mongolica	68.9±14.8	95.0±9.9	0.16±0.05	1.22±0.35	1.07±0.26	2.29±0.51	2.03±0.31
47	Genhe	North	Inner Mongolia	50.9392	121.504	825	Primary	Conifer	300	Larix gmelinii	57.3±25.0	57.1±12.5	0.15±0.02	1.85±0.46	1.41±0.08	3.26±0.50	4.60±0.50
48	Saihanba1	North	Hebei	42.3991	117.245	1502	Plantation	Conifer	52	Larix principis-rupprechtii	53.7±5.3	107.0±5.9	0.06±0.03	0.93±0.40	0.83±0.24	1.76±0.24	5.33±0.38
49	Saihanba2	North	Hebei	42.393	117.235	1488	Plantation	Conifer	32	Larix principis-rupprechtii	22.0±2.8	110.9±26.6	0.07±0.02	0.50±0.16	0.33±0.17	0.83±0.29	5.18±1.65
50	Saihanba3	North	Hebei	42.3905	117.373	1665	Plantation	Conifer	6	Larix principis-rupprechtii	1.5±0.1	110.4±19.6	0.00±0.00	0.00±0.00	0.00±0.00	0.00±0.00	2.17±0.19
51	Saihanba4	North	Hebei	42.387	117.232	1480	Plantation	Conifer	17	Larix principis-rupprechtii	7.7±1.8	104.0±30.9	0.06±0.01	0.00±0.00	0.00±0.00	0.00±0.00	4.89±1.44
52	Longhua County	North	Hebei	41.5535	118.128	782	Secondary	Mixed	16	Pinus tabuliformis, Betula dahurica	17.7±7.8	61.4±14.6	0.04±0.02	0.29±0.12	0.64±0.36	0.93±0.17	3.33±0.32
53	Mt. Haituo1	North	Hebei	40.5774	115.772	1287	Secondary	Deciduous	28	Betula platyphylla	10.9±3.7	63.6±4.0	0.06±0.02	0.54±0.23	1.09±0.30	1.63±0.44	3.46±0.38
54	Mt. Haituo2	North	Hebei	40.5723	115.771	1353	Secondary	Deciduous	32	Betula platyphylla	34.9±5.4	79.5±19.4	0.07±0.06	1.06±0.94	0.96±0.22	2.02±0.92	3.19±0.12
55	Mt. Wuling	North	Hebei	40.5408	117.448	1516	Primary	Conifer	107	Larix principis-rupprechtii	82.9±5.4	73.1±11.0	0.19±0.06	0.16±0.10	1.15±0.46	1.31±0.69	4.76±0.75
56	Xinglong County1	North	Hebei	40.3947	117.463	660	Secondary	Conifer	26	Pinus tabuliformis	32.1±7.0	46.5±7.6	0.14±0.02	0.89±0.38	0.39±0.27	1.28±0.27	5.23±0.22
57	Xinglong County2	North	Hebei	40.3138	117.566	1035	Secondary	Mixed	41	Quercus wutaishanica, Pinus tabuliformis	47.0±13.8	89.8±25.2	0.13±0.01	1.30±1.24	1.03±0.19	2.33±1.30	4.99±1.01
58	Mt. Xiaowutai1	North	Hebei	39.9886	115.023	1580	Primary	Mixed	68	Betula platyphylla, Larix principis-rupprechtii	75.4±3.1	71.6±22.6	0.14±0.01	1.63±0.69	1.74±0.68	3.37±0.75	4.14±0.99
59	Mt. Xiaowutai2	North	Hebei	39.9881	115.022	1645	Primary	Deciduous	82	Betula platyphylla	89.5±27.1	69.0±3.2	0.15±0.06	1.95±0.83	1.95±0.61	3.91±2.08	5.88±1.17
60	Mt. Dongling1	North	Beijing	39.9571	115.426	1150	Secondary	Deciduous	75	Quercus liaotungensis	72.5±8.0	151.2±9.5	0.11±0.03	0.54±0.14	2.80±0.00	3.34±0.14	2.51±0.43
61	Mt. Dongling2	North	Beijing	39.9515	115.428	1350	Secondary	Deciduous	75	Betula utilis, Populus alba	53.3±24.1	134.4±12.2	0.11±0.01	2.05±0.80	3.60±0.00	5.65±0.80	5.10±1.05
62	Wuzhai County	North	Shanxi	39.0048	111.947	2165	Plantation	Conifer	29	Larix principis-rupprechtii	38.3±3.7	124.9±11.4	0.09±0.02	0.81±0.35	1.59±0.28	2.40±0.28	3.78±0.86
63	Shiqianfeng	North	Shanxi	37.9276	112.343	1580	Plantation	Conifer	54	Pinus tabuliformis	40.4±5.5	76.5±41.5	0.07±0.03	0.00±0.00	0.69±0.34	0.69±0.35	3.74±1.32
64	Jiaochang County1	North	Shanxi	37.877	111.449	1820	Plantation	Mixed	20	Larix principis-rupprechtii	45.4±3.4	59.1±16.3	0.09±0.02	0.68±0.29	0.71±0.26	1.39±0.26	4.18±1.21
65	Jiaochang County2	North	Shanxi	37.8588	111.463	1778	Secondary	Deciduous	48	Quercus serrata	83.4±2.7	95.6±28.6	0.15±0.03	1.01±0.60	1.41±0.01	2.42±0.44	2.28±0.39
66	Gujiao County	North	Shanxi	37.812	112.249	1330	Plantation	Deciduous	31	Populus tomentosa	82.5±26.7	57.0±18.9	0.12±0.02	2.02±0.86	1.36±1.86	3.38±1.86	2.34±0.63
67	Lingchuan County1	North	Shanxi	35.9018	113.315	1415	Secondary	Deciduous	33	Robinia pseudoacacia	57.0±12.2	46.7±12.1	0.15±0.07	0.65±0.28	1.07±0.58	1.72±0.58	1.45±0.94
68	Lingchuan County2	North	Shanxi	35.896	113.38	1458	Plantation	Conifer	34	Pinus tabuliformis	40.0±10.4	47.5±18.0	0.12±0.03	0.44±0.19	1.01±0.63	1.44±0.63	2.77±1.32
69	Yuanqu County	North	Shanxi	35.3529	111.033	1190	Primary	Deciduous	61	Quercus acutissima, Q. aliena	146.7±13.8	50.3±7.6	0.17±0.04	1.45±1.69	1.69±0.13	3.13±1.78	1.81±1.25
70	Xia County	North	Shanxi	35.1071	111.441	944	Plantation	Conifer	39	Pinus tabuliformis	50.8±5.9	31.9±5.7	0.12±0.06	1.38±0.59	0.96±0.83	2.35±0.83	2.68±1.27
71	Aletai Region1	Northwest	Xinjiang	48.0036	88.3356	2010	Primary	Conifer	209	Larix sibirica	76.7±4.1	132.4±7.4	0.40±0.24	5.90±3.52	2.25±3.27	8.15±3.51	5.59±0.28
72	Aletai Region2	Northwest	Xinjiang	47.9917	88.2591	1165	Secondary	Mixed	37	Abies sibirica	44.0±3.7	93.5±33.4	0.07±0.04	1.88±1.49	1.87±1.23	3.74±1.69	5.81±0.73
73	Aletai Region3	Northwest	Xinjiang	47.9689	88.1916	1267	Primary	Deciduous	57	Populus tremula	83.4±41.8	127.8±5.4	0.12±0.12	1.63±1.40	1.94±2.83	3.57±4.14	3.96±1.01
74	Kelegente	Northwest	Xinjiang	46.8946	86.3743	1269	Secondary	Deciduous	29	Betula platyphylla	32.6±7.0	91.8±11.5	0.08±0.02	1.07±0.44	1.14±0.36	2.20±0.72	4.76±0.63
75	Ta County	Northwest	Xinjiang	44.4961	81.2614	1247	Secondary	Deciduous	38	Betula platyphylla	24.5±9.5	125.2±21.2	0.08±0.09	0.53±0.34	0.59±0.18	1.12±0.52	4.68±0.43
76	Sailimu Lake	Northwest	Xinjiang	44.4932	81.2634	2378	Primary	Conifer	144	Picea schrenkiana	29.8±8.7	48.9±3.5	0.23±0.08	3.17±1.28	1.36±0.49	4.52±1.72	6.24±0.63
77	Huamugou	Northwest	Xinjiang	44.4077	81.0331	1457	Secondary	Mixed	46	Picea schrenkiana, Betula platyphylla	45.0±9.0	107.3±23.2	0.98±0.48	1.20±1.02	1.53±2.30	2.73±1.96	3.74±0.48
78	Baiyanggou	Northwest	Xinjiang	43.937	88.1187	1461	Secondary	Deciduous	49	Populus tomentosa	78.8±8.7	78.4±10.5	0.10±0.08	1.50±0.55	3.00±1.83	4.50±2.33	3.64±1.01
79	Tianchi	Northwest	Xinjiang	43.8899	88.125	1911	Primary	Conifer	182	Picea schrenkiana	96.8±55.6	80.5±17.2	0.17±0.12	1.22±0.51	1.84±2.73	3.06±3.24	5.51±1.10
80	Mt. Tianshan	Northwest	Xinjiang	43.6528	84.3167	2246	Primary	Conifer	148	Picea schrenkiana	50.9±29.2	61.7±9.2	0.08±0.05	0.99±0.07	0.68±0.36	1.67±0.28	3.65±0.54
81	Shaosu	Northwest	Xinjiang	43.4918	81.1188	2394	Secondary	Conifer	47	Abies sibirica	33.5±11.6	101.8±19.8	0.07±0.08	0.23±0.30	0.00±0.00	0.23±0.30	3.50±0.34
82	Yili	Northwest	Xinjiang	43.3861	83.5891	1335	Secondary	Deciduous	18	Malus spp., Armeniaca spp.	22.8±10.8	84.1±14.7	0.06±0.01	0.66±0.27	1.29±0.57	1.94±0.83	4.83±0.52
83	Gongliu County	Northwest	Xinjiang	43.34	82.27	1394	Plantation	Mixed	23	Populus alba, Ulmus laevis	63.4±12.3	135.4±8.0	0.10±0.06	1.37±0.75	2.38±3.30	3.75±2.84	3.83±0.22
84	Mt. Taibai1	Northwest	Shaanxi	34.0846	107.7	1200	Primary	Deciduous	80	Quercus variabilis	112.6±39.7	68.1±11.1	0.11±0.01	2.19±0.26	1.04±0.54	3.23±.077	1.40±0.32
85	Mt. Taibai2	Northwest	Shaanxi	34.0738	107.692	1700	Primary	Deciduous	60	Quercus aliena	71.7±9.0	61.6±16.8	0.06±0.01	0.74±0.20	0.82±0.08	1.56±0.13	2.36±0.26
86	Mt. Taibai3	Northwest	Shaanxi	34.0539	107.701	2150	Primary	Deciduous	80	Quercus liaotungensis	42.9±6.7	97.4±12.3	0.09±0.02	1.38±1.02	1.58±0.99	2.97±0.08	3.31±0.54
87	Xiashan	East	Shandong	37.2626	121.74	103	Primary	Conifer	81	Sabina chinensis	84.0±30.5	35.1±6.4	0.12±0.06	2.14±0.53	1.85±0.88	3.99±0.53	2.87±0.85
88	Rongcheng	East	Shandong	37.2568	122.456	245	Secondary	Mixed	44	Pinus tabuliformis, Robinia pseudoacacia	42.1±1.1	40.0±9.6	0.11±0.03	1.39±0.59	0.92±0.53	2.31±0.35	2.88±0.24
89	Mt. Kunyu	East	Shandong	37.2559	122.451	230	Primary	Conifer	65	Sabina chinensis	76.9±4.1	41.3±2.6	0.13±0.05	1.39±0.59	1.85±0.81	3.24±0.95	2.72±0.33
90	Mt. Zhaohu	East	Shandong	36.8456	121.226	112	Plantation	Conifer	30	Pinus tabuliformis	40.8±16.0	37.2±8.3	0.05±0.02	0.64±0.27	0.62±0.17	1.25±0.24	2.39±0.23
91	Anqiu	East	Shandong	36.3686	119.37	48	Plantation	Deciduous	36	Populus tomentosa	50.6±7.6	57.6±6.6	0.08±0.02	0.96±0.23	0.99±0.31	1.94±0.23	3.85±1.29
92	Mt. Lu1	East	Shandong	36.3056	118.054	939	Secondary	Deciduous	43	Robinia pseudoacacia	39.3±19.9	84.3±52.2	0.09±0.05	0.89±0.29	0.56±0.78	1.45±0.65	4.75±1.81
93	Mt. Lu2	East	Shandong	36.3036	118.056	927	Plantation	Conifer	36	Pinus tabuliformis	47.2±14.1	51.8±3.5	0.11±0.04	0.87±0.37	1.00±0.43	1.87±0.57	3.33±0.76
94	Mt. Zhe	East	Shandong	36.2963	119.039	125	Plantation	Deciduous	32	Populus tomentosa, Robinia pseudoacacia	33.6±3.9	23.7±2.8	0.07±0.07	0.55±0.67	1.29±1.54	1.84±2.21	3.32±0.33
95	Mt. Lao1	East	Shandong	36.2134	120.597	375	Plantation	Conifer	52	Pinus tabuliformis	62.6±46.6	68.8±9.6	0.11±0.16	0.34±0.45	0.00±0.00	0.34±0.45	3.43±0.67
96	Mt. Lao2	East	Shandong	36.2133	120.592	353	Plantation	Conifer	44	Pinus thunbergii	61.7±25.8	26.9±7.1	0.15±0.10	0.53±0.41	0.60±1.04	1.13±0.96	1.85±0.29
97	Mt. Yi	East	Shandong	36.1985	118.636	803	Plantation	Conifer	52	Pinus tabuliformis	52.9±11.5	21.7±6.1	0.15±0.04	1.37±0.38	0.41±0.53	1.79±0.90	4.05±0.94
98	Fei County	East	Shandong	35.5587	117.969	386	Secondary	Mixed	56	Pinus tabuliformis, Quercus mongolica	22.7±6.0	26.1±3.9	0.08±0.13	0.45±0.71	0.65±0.64	1.10±0.58	2.81±0.73
99	Mt. Meng	East	Shandong	35.5585	117.969	438	Primary	Mixed	52	Quercus mongolica	76.6±44.6	59.2±18.1	0.13±0.07	2.03±0.98	2.01±1.99	4.05±1.31	4.93±0.20
100	Guniujiang	East	Anhui	30.0298	117.356	375	Primary	Evergreen	300	Castanopsis eyrei, C. sclerophylla	40.5±22.1	107.3±6.6	0.20±0.00	1.72±1.04	0.82±0.44	2.54±0.81	3.39±0.52
101	Mt.Tiantong	East	Zhejiang	29.8078	121.788	150	Primary	Evergreen	120	Schima superba, Castanopsis fargesii	94.5±32.6	69.2±19.2	0.14±0.02	1.81±0.59	2.11±0.58	3.93±1.12	2.69±0.52
102	Mt. Gutian	East	Zhejiang	29.2418	118.101	302	Secondary	Evergreen	69	Castanopsis tibetana, Castanopsis sclerophylla	78.8±12.4	40.3±2.6	0.26±0.05	2.21±0.24	2.09±1.20	4.30±1.44	0.62±0.09
103	Lanxi County	East	Zhejiang	29.2162	119.516	103	Secondary	Evergreen	56	Cyclobalanopsis glauca, Castanopsis sclerophylla	58.9±1.6	49.0±4.4	0.19±0.05	1.62±0.51	2.19±1.23	3.82±1.39	0.92±0.24
104	Mt. Yunju1	East	Jiangxi	29.098	115.57	739	Primary	Deciduous	52	Fagus longipetiolata, Cyclobalanopsis sessilifolia	46.6±18.6	48.5±0.9	0.23±0.07	1.22±0.62	1.41±0.75	2.62±0.44	3.71±0.07
105	Mt. Yunju2	East	Jiangxi	29.0939	115.574	767	Primary	Deciduous	91	Fagus lucida, Stewartia sinensis	80.7±17.1	44.1±11.5	0.20±0.01	2.17±0.92	1.68±2.02	3.85±2.02	2.26±0.30
106	Mt. Sanqing	East	Jiangxi	29.0483	118.018	125	Primary	Evergreen	126	Castanopsis sclerophylla, Phoebe chekiangensis	175.5±30.0	74.0±6.9	0.31±0.08	3.27±0.27	2.63±1.43	5.90±1.33	1.83±0.18
107	Mt. Sanqing	East	Jiangxi	28.9319	118.06	994	Primary	Deciduous	84	Fagus lucida, Castanopsis eyrei	72.6±15.4	73.7±27.4	0.28±0.05	1.66±0.70	2.18±0.24	3.84±0.24	2.60±0.29
108	Meiling	East	Jiangxi	28.8305	115.702	281	Plantation	Conifer	33	Cunninghamia lanceolata	66.1±11.0	39.9±6.5	0.12±0.01	1.57±0.45	1.21±0.33	2.79±0.25	1.98±0.24
109	Mt. Zhaitang	East	Jiangxi	28.7538	116.997	82	Secondary	Evergreen	45	Castanopsis eyrei, Castanopsis faberi	83.7±14.4	48.7±7.2	0.18±0.05	2.15±0.61	1.72±0.39	3.86±0.52	2.31±0.24
110	Meiling	East	Jiangxi	28.75	115.741	124	Secondary	Evergreen	68	Castanopsis sclerophylla	101.7±21.5	56.2±6.5	0.26±0.05	2.57±0.19	2.23±0.76	4.81±0.61	1.76±0.39
111	Jinyun County	East	Zhejiang	28.6444	119.97	687	Plantation	Conifer	27	Cunninghamia lanceolata	73.8±8.1	62.8±3.0	0.05±0.02	1.58±0.61	1.14±1.59	2.72±1.45	1.53±0.20
112	Shanggao County	East	Jiangxi	28.2393	114.673	107	Secondary	Mixed	63	Schima superba, Cinnamomum porrectum	109.5±11.0	107.2±23.9	0.22±0.07	2.32±0.53	2.70±0.88	5.02±0.84	1.41±0.19
113	Yanzhang	East	Zhejiang	28.2111	119.004	613	Secondary	Evergreen	82	Schima superba, Castanopsis sclerophylla	71.4±9.8	64.9±3.8	0.18±0.03	1.71±0.57	1.43±1.36	3.14±0.81	1.70±0.11
114	Mt. Longhu	East	Jiangxi	28.1065	117.005	85	Secondary	Mixed	59	Cunninghamia lanceolata, Castanopsis faberi	90.8±12.5	19.7±2.8	0.18±0.02	2.23±0.28	1.85±0.54	4.08±0.65	1.20±0.04
115	Mt. Yangji	East	Jiangxi	27.9196	117.352	1314	Primary	Deciduous	89	Fagus lucida, Carpinus turczaninowii	78.7±5.3	82.6±16.8	0.35±0.07	2.05±2.72	2.12±2.60	4.17±4.42	2.36±0.12
116	Mt. Yangji	East	Jiangxi	27.897	117.359	865	Primary	Deciduous	80	Fagus longipetiolata, Schima superba	75.8±16.9	96.1±9.1	0.22±0.08	2.20±0.94	1.74±0.82	3.94±0.64	2.23±0.57
117	Tongmu Village	East	Fujian	27.7449	117.641	1654	Primary	Deciduous	135	Fagus lucida, Rhododendron pulchrum	109.3±14.0	60.9±13.5	0.37±0.06	2.37±1.36	2.18±1.12	4.55±2.24	2.64±0.23
118	Guangze County	East	Fujian	27.7337	117.632	1378	Primary	Deciduous	70	Fagus lucida, Lithocarpus hancei	72.6±38.6	31.6±0.2	0.35±0.13	1.48±0.81	2.44±2.55	3.92±3.20	2.02±0.47
119	Xuanfeng Town	East	Jiangxi	27.6592	114.167	246	Plantation	Conifer	18	Cunninghamia lanceolata	61.8±8.5	44.8±10.8	0.09±0.02	0.49±0.15	0.48±0.14	0.97±0.18	1.97±0.36
120	Mt. Wuyi	East	Fujian	27.5983	117.464	600	Secondary	Evergreen	45	Castanopsis fabri, C. carlesii	76.0±19.2	145.3±35.0	0.16±0.06	1.19±0.08	1.61±0.24	2.81±0.21	1.38±0.27
121	Mt. Wugong	East	Jiangxi	27.5892	114.245	763	Primary	Evergreen	229	Machilus pauhoi, Photinia serrulata	164.3±11.9	47.7±2.1	0.31±0.12	3.67±0.31	2.48±0.81	6.15±0.50	2.42±0.31
122	Nanfeng County	East	Jiangxi	27.0244	116.41	126	Secondary	Conifer	44	Pinus elliottii	30.2±10.9	35.9±1.5	0.21±0.03	1.47±0.31	1.06±0.47	2.53±0.77	2.21±0.21
123	Taining County1	East	Fujian	27.0106	117.079	1611	Primary	Deciduous	158	Fagus lucida, Cyclobalanopsis glauca	139.0±118.1	79.1±17.7	0.33±0.03	1.80±1.72	3.39±2.35	5.19±2.13	2.08±0.97
124	Taining County2	East	Fujian	27.0058	117.072	1520	Primary	Deciduous	55	Fagus lucida, Cyclobalanopsis multinervis	39.5±8.0	54.5±7.0	0.19±0.01	1.11±0.47	1.57±0.20	2.68±0.20	1.94±0.48
125	Guangchang County	East	Jiangxi	26.5782	116.336	306	Secondary	Mixed	57	Pinus massoniana, Machilus leptophylla	127.3±33.4	46.3±15.9	0.22±0.06	2.53±0.38	1.34±0.24	3.87±0.17	1.65±0.48
126	Mt. Luoxiao	East	Jiangxi	26.5206	114.135	954	Primary	Evergreen	130	Castanopsis eyrei, C. fabri	65.9±12.3	52.3±14.4	0.26±0.02	1.41±0.37	1.68±0.19	7.84±1.39	2.61±0.40
127	Shangyou County	East	Jiangxi	25.7652	114.488	191	Plantation	Conifer	23	Pinus massoniana	69.1±6.4	37.9±18.3	0.18±0.06	0.75±0.17	0.76±0.11	1.51±0.26	2.49±0.15
128	Mt. Daiyun	East	Fujian	25.6755	118.192	1644	Secondary	Deciduous	36	Fagus lucida, Cyclobalanopsis multinervis	16.7±10.8	35.6±14.0	0.10±0.02	0.52±0.22	0.58±0.34	1.10±0.34	2.27±0.93
129	Mt. Meihua	East	Fujian	25.2804	116.851	981	Primary	Deciduous	83	Fagus longipetiolata, Alniphyllum fortunei	77.7±49.1	82.2±9.7	0.36±0.07	1.85±0.79	0.97±0.43	2.82±0.43	2.02±1.52
130	Lingbao City1	South Central	Henan	34.4859	110.577	790	Plantation	Deciduous	21	Paulownia spp.	60.4±21.6	62.1±5.8	0.05±0.01	1.49±0.63	0.63±0.16	2.11±0.72	0.95±0.18
131	Lingbao City2	South Central	Henan	34.4768	110.569	1008	Secondary	Mixed	29	Pinus tabuliformis, Robinia pseudoacacia	38.4±13.4	69.8±28.4	0.07±0.04	0.66±0.28	0.62±0.15	1.28±0.15	3.03±1.18
132	Song County	South Central	Henan	33.9257	112.156	639	Secondary	Deciduous	34	Quercus acutissima	66.9±4.1	52.9±33.2	0.13±0.04	1.46±0.62	0.52±0.28	1.97±0.78	3.36±1.85
133	Nanshao County1	South Central	Henan	33.4422	112.395	231	Plantation	Conifer	24	Pinus bungeana	42.0±5.2	20.4±3.1	0.06±0.01	1.59±0.68	1.02±0.38	2.62±0.58	1.42±0.43
134	Nanshao County2	South Central	Henan	33.4265	112.344	203	Secondary	Mixed	32	Pinus densiflora, Quercus acutissima	56.8±16.5	16.8±2.6	0.08±0.02	1.75±0.74	1.36±0.62	3.11±0.98	1.16±0.34
135	Mt. Wudang1	South Central	Hubei	32.5555	110.727	533	Plantation	Conifer	25	Cunninghamia lanceolata	32.3±9.8	55.9±9.0	0.10±0.08	0.59±0.25	0.84±0.19	1.42±0.19	2.27±0.76
136	Mt. Wudang2	South Central	Hubei	32.5265	110.984	259	Plantation	Conifer	27	Pinus tabuliformis	38.9±2.9	29.2±2.9	0.07±0.02	0.52±0.20	1.02±0.25	1.54±0.14	3.91±1.77
137	Mt. Jigong	South Central	Henan	31.8625	114.093	311	Secondary	Deciduous	60	Quercus acutissima, Q. variabilis	56.7±3.5	62.8±25.4	0.26±0.07	1.96±1.65	1.16±0.29	3.12±1.40	4.49±0.99
138	Suizhou City1	South Central	Hubei	31.6873	113.487	73	Plantation	Deciduous	26	Populus tomentosa	36.3±9.3	48.7±6.5	0.15±0.10	0.73±0.31	0.54±0.60	1.27±0.60	1.16±0.55
139	Suizhou City2	South Central	Hubei	31.669	113.348	115	Plantation	Conifer	35	Pinus tabuliformis	41.3±2.6	36.2±11.7	0.15±0.07	0.38±0.11	0.94±0.29	1.33±0.39	3.26±2.26
140	Suizhou City3	South Central	Hubei	31.668	113.348	128	Secondary	Mixed	52	Pinus tabuliformis, Quercus acutissima	63.1±15.9	50.4±24.1	0.15±0.04	0.63±0.23	1.03±0.01	1.66±0.23	3.19±2.02
141	Shennongjia	South Central	Hubei	31.5083	110.425	1310	Primary	Deciduous	90	Quercus aliena	27.6±8.2	N.A.	0.18±0.06	1.87±0.41	2.35±0.13	4.22±0.52	3.03±0.58
142	Mt. Badagong	South Central	Hunan	29.7674	110.087	1300	Primary	Deciduous	90	Fagus lucida, Cyclobalanopsis multinervis	62.2±4.4	54.3±17.9	0.17±0.02	1.17±0.22	1.35±1.62	2.52±1.40	0.77±0.00
143	Taohuayuan	South Central	Hunan	28.7309	111.377	75	Plantation	Conifer	24	Cunninghamia lanceolata	60.2±5.9	44.6±10.0	0.16±0.06	1.95±0.72	2.43±0.54	4.38±0.31	1.99±0.43
144	Jishou	South Central	Hunan	28.2517	109.787	196	Secondary	Evergreen	42	Castanopsis fargesi, Schima superba,	91.6±6.7	37.8±6.2	0.29±0.07	2.47±0.49	1.78±0.85	4.25±1.18	2.19±0.19
145	Leifeng County	South Central	Hunan	28.1549	112.795	81	Plantation	Conifer	29	Cunninghamia lanceolata	67.0±6.6	56.7±13.3	0.14±0.04	1.44±0.25	1.74±0.40	3.18±0.19	2.90±0.19
146	Huanglei	South Central	Hunan	27.2208	108.925	653	Secondary	Evergreen	35	Cinnamomum porrectum, Cyclobalanopsis glauca	66.7±7.9	55.8±10.7	0.13±0.02	1.45±0.44	1.08±0.79	2.53±1.13	2.42±0.22
147	Dongkou County	South Central	Hunan	27.1431	110.47	565	Plantation	Conifer	17	Cunninghamia lanceolata	33.3±1.5	61.6±4.8	0.14±0.05	0.78±0.14	0.46±0.08	1.24±0.22	1.91±0.60
148	Mt. Panlong	South Central	Hunan	27.1203	109.755	239	Plantation	Conifer	24	Cunninghamia lanceolata	33.6±1.4	93.7±6.6	0.09±0.01	0.83±0.17	0.61±0.13	1.43±0.10	2.58±0.30
149	Shaoyang County	South Central	Hunan	27.015	111.341	281	Secondary	Mixed	36	Pinus elliottii, Cyclobalanopsis glauca	48.4±17.0	34.1±10.5	0.22±0.03	1.42±0.40	1.50±2.15	2.92±2.24	1.14±0.38
150	Mt. Maoer	South Central	Guangxi	25.8894	110.385	832	Primary	Evergreen	280	Castanopsis fabri, C. eyrei, Schima superba	97.9±18.4	69.3±24.7	0.18±0.05	3.04±0.52	3.13±0.57	6.17±0.99	2.02±0.57
151	Shuangpai County	South Central	Hunan	25.8301	111.647	384	Secondary	Evergreen	27	Schima superba, Castanopsis sclerophylla	53.9±5.7	51.8±6.2	0.17±0.05	1.59±0.38	1.93±0.13	3.52±0.52	1.81±0.28
152	Beitang	South Central	Hunan	25.7973	112.874	208	Secondary	Evergreen	22	Castanopsis fargesii, Schima superba	24.0±1.5	47.5±9.0	0.11±0.00	1.21±0.39	0.68±0.21	1.88±0.29	2.25±0.29
153	Mt. Yangmei	South Central	Hunan	25.4747	113.16	272	Plantation	Conifer	51	Pinus elliottii	72.2±28.6	16.5±1.7	0.21±0.04	0.84±0.03	1.10±1.01	1.94±0.98	1.52±0.16
154	Mt. Maozi	South Central	Guangdong	25.3167	114.154	986	Primary	Deciduous	67	Fagus longipetiolata, Castanopsis eyrei	55.7±12.4	49.8±15.3	0.17±0.04	3.49±1.48	5.39±2.40	8.88±3.36	0.98±0.21
155	Mt. Mang	South Central	Hunan	24.9601	112.957	1160	Primary	Deciduous	94	Fagus longipetiolata, Exbucklandia populnea	88.1±50.2	62.1±16.9	0.20±0.11	3.70±3.54	2.35±1.85	6.04±5.38	1.92±0.73
156	Mt. Babao	South Central	Guangdong	24.9445	113.02	1573	Primary	Deciduous	172	Fagus lucida, Castanopsis eyrei	137.5±100.5	41.8±13.2	0.21±0.14	2.51±1.07	2.50±2.44	5.01±2.44	1.92±0.18
157	Ruyang County	South Central	Guangdong	24.8854	113.034	923	Secondary	Deciduous	40	Fagus longipetiolata, Liquidambar formosana	38.4±9.0	48.1±14.2	0.18±0.01	1.29±1.11	1.40±0.69	2.69±1.79	2.14±0.36
158	Mt. Huashui	South Central	Guangdong	24.4517	113.675	821	Secondary	Deciduous	43	Fagus longipetiolata	33.0±13.5	47.0±4.3	0.19±0.01	0.71±0.04	1.92±1.39	2.63±1.36	2.17±0.24
159	Heishiding	South Central	Guangdong	23.3983	111.904	190	Primary	Evergreen	90	Castanopsis fabri, Lithocarpus lohangwu	67.3±19.6	70.8±19.2	0.17±0.03	2.12±0.62	1.97±0.98	4.09±1.35	2.39±0.92
160	Mt. Dinghu1	South Central	Guangdong	23.1698	112.539	275	Primary	Evergreen	400	Castanopsis chinensis, Canarium pimela	140.0±5.5	86.6±7.2	0.36±0.13	6.32±2.69	1.90±0.82	8.22±3.73	1.41±0.37
161	Mt. Dinghu2	South Central	Guangdong	23.1674	112.542	265	Secondary	Mixed	110	Pinus massoniana, Castanopsis chinensis	120.9±16.3	67.4±6.5	0.31±0.06	4.83±2.05	0.89±0.41	5.72±2.83	2.19±0.18
162	Mt. Dinghu3	South Central	Guangdong	23.1663	112.54	250	Plantation	Conifer	60	Pinus massoniana	60.1±3.4	47.7±4.5	0.20±0.08	0.05±0.02	0.05±0.01	0.10±0.03	2.79±0.42
163	Mt. Daqing	South Central	Guangxi	22.3031	106.697	960	Primary	Evergreen	220	Tropical vegetation	73.5±22.3	125.6±13.8	0.23±0.04	2.85±1.13	3.00±0.53	5.85±0.87	2.25±0.33
164	Jianfengling1	South Central	Hainan	18.7447	108.849	875	Secondary	Evergreen	50	Tropical vegetation	171.1±13.6	81.8±12.2	0.27±0.01	2.84±0.20	2.38±0.37	5.22±0.51	2.00±0.48
165	Jianfengling2	South Central	Hainan	18.7308	108.898	870	Primary	Evergreen	300	Tropical vegetation	214.2±32.4	70.7±12.3	0.31±0.03	3.23±0.61	2.51±0.23	5.74±0.78	1.78±0.18
166	Heishui County	Southwest	Sichuan	32.2158	102.61	3846	Primary	Conifer	69	Larix potaninii	65.3±14.9	67.6±9.5	0.12±0.04	0.80±0.14	0.34±0.16	1.14±0.34	4.29±0.73
167	Bipenggou1	Southwest	Sichuan	31.35	102.825	2704	Secondary	Mixed	60	Betula albosinensis, Picea asperata	23.4±10.5	57.7±9.8	0.11±0.01	0.27±0.04	0.23±0.04	0.50±0.07	2.68±0.57
168	Bipenggou2	Southwest	Sichuan	31.25	102.825	3298	Secondary	Conifer	70	Picea asperata, Abies faxoniana	35.3±7.7	55.4±9.4	0.10±0.01	0.19±0.02	0.19±0.01	0.38±0.03	4.02±0.40
169	Bipenggou3	Southwest	Sichuan	31.17	102.9	3582	Primary	Conifer	120	Picea asperata, Abies faxoniana	42.2±5.6	64.9±11.1	0.10±0.03	0.33±0.07	0.26±0.05	0.59±0.12	4.40±0.64
170	Bipenggou4	Southwest	Sichuan	31.17	102.99	3023	Secondary	Mixed	60	Betula albosinensis, Abies faxoniana	22.8±6.2	55.9±16.1	0.09±0.01	0.20±0.02	0.16±0.04	0.37±0.06	3.45±0.35
171	Tianquan County	Southwest	Sichuan	30.0331	102.829	729	Secondary	Evergreen	50	Cyclobalanopsis glauca, Acer fabri	56.2±12.5	80.9±9.4	0.19±0.06	1.68±0.71	2.08±0.47	3.76±0.99	2.35±0.26
172	Mt. Gongga1	Southwest	Sichuan	29.5928	102.049	2260	Primary	Deciduous	170	Populus purdomii, Alnus nepalensis	60.9±12.1	66.1±10.9	0.12±0.05	2.35±0.40	1.44±0.20	3.79±0.60	3.83±0.53
173	Mt. Gongga2	Southwest	Sichuan	29.5758	101.998	3000	Primary	Conifer	170	Picea brachytyla, Abies fabri	77.6±26.5	62.5±21.2	0.17±0.02	1.01±0.41	0.90±0.50	1.92±0.91	4.49±0.36
174	Mt. Baimaxue	Southwest	Yunnan	28.2911	99.1586	3306	Primary	Conifer	110	Picea likiangensis, Abies georgei	82.4±10.4	68.4±6.8	0.15±0.05	1.34±0.13	0.99±0.37	2.34±0.38	3.88±0.25
175	Kuankuoshui	Southwest	Guizhou	28.2339	107.167	1635	Primary	Deciduous	198	Fagus lucida	147.0±31.1	93.2±24.9	0.32±0.06	4.01±1.29	3.55±1.07	7.57±0.25	2.76±0.31
176	Fenggang County	Southwest	Guizhou	27.9836	107.508	880	Plantation	Conifer	29	Pinus elliottii	64.1±8.2	74.5±7.6	0.14±0.02	1.20±0.27	2.22±0.89	3.42±0.65	2.67±0.22
177	Laduo Town	Southwest	Yunnan	27.9802	98.6529	1665	Plantation	Conifer	26	Pinus yunnanensis	29.4±7.3	81.6±12.4	0.13±0.02	0.93±0.39	0.67±0.35	1.60±0.35	2.15±0.42
178	Kentuo Town	Southwest	Yunnan	27.8361	98.6844	1545	Secondary	Mixed	32	Pinus yunnanensis, Coriaria nepalensis	42.4±28.6	77.7±15.0	0.12±0.07	1.12±0.56	0.77±0.09	1.89±0.36	2.71±0.77
179	Mt. Fengjin	Southwest	Guizhou	27.8223	108.778	530	Primary	Evergreen	105	Phoebe sheareri, Machilus lichuanensis	80.5±20.3	69.7±13.8	0.15±0.03	1.66±0.61	1.99±0.41	3.65±0.38	1.83±0.12
180	Weixi County	Southwest	Yunnan	27.1696	99.31	2264	Plantation	Conifer	33	Pinus yunnanensis	42.1±7.2	68.7±11.1	0.06±0.03	0.85±0.36	0.95±0.39	1.81±0.94	1.28±0.65
181	Lanping County	Southwest	Yunnan	27.05	99.3614	2754	Plantation	Conifer	46	Pinus yunnanensis, P. armandii	67.1±12.5	79.3±38.5	0.17±0.05	1.72±0.73	1.64±0.71	3.36±1.49	1.49±0.73
182	Changpoling	Southwest	Guizhou	26.6618	106.666	1309	Primary	Evergreen	133	Cinnamomum porrectum, Albizia kalkora	128.2±23.5	107.3±12.8	0.23±0.02	2.86±0.59	2.25±1.09	5.10±1.32	1.97±0.53
183	Mt. Leigong	Southwest	Guizhou	26.3841	108.203	2072	Primary	Deciduous	142	Fagus lucida, Cyclobalanopsis multinervis	127.9±24.1	127.1±5.8	0.31±0.04	3.78±1.35	4.18±1.67	7.96±1.11	1.74±0.12
184	Huishui County	Southwest	Guizhou	26.1725	106.652	1022	Secondary	Conifer	41	Pinus massoniana, Pinus elliottii	76.8±29.4	77.6±10.4	0.21±0.03	2.17±0.09	2.01±0.54	4.18±0.47	1.07±0.08
185	Mt. Cang1	Southwest	Yunnan	25.7176	100.054	3073	Primary	Evergreen	104	Cyclobalanopsis glauca, Illicium verum	196.9±134.9	71.6±27.0	0.27±0.05	3.04±1.29	2.30±1.01	5.34±1.45	1.86±0.17
186	Mt. Cang2	Southwest	Yunnan	25.7158	100.047	2873	Primary	Evergreen	76	Cyclobalanopsis glauca, Castanopsis delavayi	168.1±74.0	100.6±11.7	0.18±0.03	2.59±1.10	2.11±1.05	4.70±1.94	1.99±0.49
187	Mt. Cang3	Southwest	Yunnan	25.712	100.039	2594	Secondary	Evergreen	47	Alniphyllum fortunei, Toona sinensis	93.6±8.3	84.4±8.7	0.13±0.02	1.05±0.44	0.68±0.27	1.73±0.82	2.03±0.47
188	Mt. Ailao	Southwest	Yunnan	24.5364	101.031	2300	Primary	Evergreen	400	Lithocarpus chintungensis, Schima noronhae	189.7±28.5	48.4±7.3	0.26±0.02	3.70±0.71	4.13±0.68	7.84±1.39	2.61±0.40
189	Xishuangbanna	Southwest	Yunnan	22.2717	100.823	929	Primary	Evergreen	350	Tropical vegetation	79.4±9.8	79.7±15.6	0.35±0.06	2.89±0.66	2.49±0.29	5.38±0.59	2.51±0.31
N.A., not available.
Abbreviations: FWD, fine woody debris and CWD, coarse woody debris.
